# Supplementary material for: Cause of Death in Heart Failure Based on Etiology: Long-Term Cohort Study of All-Cause and Cardiovascular Mortality
Source: J Clin Med. 2022 Jan 31;11(3):784. doi: 10.3390/jcm11030784 (PMC8837120; doi:10.3390/jcm11030784)
Supplement: Supplementary file 1 [file jcm-11-00784-s001.zip]

Archive with 1 entries (1 files):
- jcm-1489493-supplementary.pdf
